# Supplementary material for: A Biotic Game Design Project for Integrated Life Science and Engineering Education
Source: PLoS Biol. 2015 Mar 25;13(3):e1002110. doi: 10.1371/journal.pbio.1002110 (PMC4373802; doi:10.1371/journal.pbio.1002110)
Supplement: S1 Code — This document provides MATLAB code for an example game. Note that it is provided as is and may depend on specific hardware, software, or toolboxes. (ZIP) [file pbio.1002110.s028.zip]

Archive with 1 entries (1 files):
- S1_Code.m
